# Supplementary material for: A Validated Multiplex Real-Time PCR Assay for the Diagnosis of Infectious Leptospira spp.: A Novel Assay for the Detection and Differentiation of Strains From Both Pathogenic Groups I and II
Source: Front Microbiol. 2020 Mar 20;11:457. doi: 10.3389/fmicb.2020.00457 (PMC7100377; doi:10.3389/fmicb.2020.00457)
Supplement: TABLE S1 — All clinical samples collected and assessed in the current study. [file Table_1.xlsx]

## Sheet: Sheet1
Table S1. All clinical samples collected and assessed in the current study
Sample ID	Year of collection	Specie	Specimen	qPCR (Smythe et al. 2002)	qPCR multiplex
Sample 1	2018	Tiger	Urine	Negative	Negative
Sample 2	2018	Dog	Urine	Negative	Negative
Sample 3	2018	Tiger	Urine	Negative	Negative
Sample 4	2018	Dog	Urine	Negative	Negative
Sample 5	2018	Dog	Urine	Negative	Negative
Sample 6	2018	Dog	Urine	Negative	Negative
Sample 7	2018	Dog	Urine	Negative	Positive
Sample 8	2018	Dog	Urine	Negative	Negative
Sample 9	2018	Tiger	Urine	Negative	Negative
Sample 10	2018	Dog	Urine	Positive	Negative
Sample 11	2018	Dog	Urine	Negative	Negative
Sample 12	2018	Dog	Urine	Negative	Negative
Sample 13	2018	Dog	Urine	Negative	Negative
Sample 14	2018	Dog	Urine	Negative	Negative
Sample 15	2018	Dog	Urine	Negative	Negative
Sample 16	2018	Dog	Urine	Negative	Negative
Sample 17	2018	Cat	Urine	Negative	Negative
Sample 18	2018	Dog	Urine	Negative	Negative
Sample 19	2018	Dog	Urine	Negative	Negative
Sample 20	2018	Dog	Urine	Negative	Negative
Sample 21	2018	Wallaroo	Kidney	Negative	Negative
Sample 22	2018	Dog	Urine	Negative	Negative
Sample 23	2018	Dog	Urine	Negative	Negative
Sample 24	2018	Dog	Urine	Negative	Negative
Sample 25	2018	Dog	Urine	Negative	Negative
Sample 26	2018	Raccoon	Liver and kidney	Negative	Negative
Sample 27	2018	Dog	Urine	Negative	Negative
Sample 28	2018	Dog	Urine	Negative	Negative
Sample 29	2018	Dog	Urine	Negative	Negative
Sample 30	2018	Dog	Urine	Negative	Negative
Sample 31	2018	Dog	Urine	Negative	Negative
Sample 32	2018	Dog	Urine	Negative	Negative
Sample 33	2018	Dog	Liver and kidney	Negative	Negative
Sample 34	2018	Dog	Urine	Negative	Negative
Sample 35	2018	Dog	Urine	Negative	Negative
Sample 36	2018	Dog	Urine	Negative	Negative
Sample 37	2018	Dog	Liver	Negative	Negative
Sample 38	2018	Dog	Urine	Negative	Negative
Sample 39	2018	Dog	Urine	Negative	Negative
Sample 40	2018	Dog	Urine	Negative	Negative
Sample 41	2018	Dog	Urine	Negative	Negative
Sample 42	2018	Dog	Urine	Negative	Negative
Sample 43	2018	Dog	Urine	Negative	Negative
Sample 44	2018	Dog	Urine	Negative	Negative
Sample 45	2018	Dog	Urine	Negative	Negative
Sample 46	2018	Dog	Urine	Negative	Negative
Sample 47	2018	Dog	Urine	Negative	Negative
Sample 48	2018	Dog	Urine	Negative	Negative
Sample 49	2018	Dog	Urine	Negative	Negative
Sample 50	2018	Dog	Urine	Negative	Negative
Sample 51	2018	Dog	Urine	Negative	Negative
Sample 52	2018	Dog	Urine	Negative	Negative
Sample 53	2018	Dog	Urine	Negative	Negative
Sample 54	2018	Dog	Urine	Negative	Negative
Sample 55	2018	Horse	Urine	Negative	Negative
Sample 56	2018	Dog	Urine	Negative	Negative
Sample 57	2018	Dog	Urine	Negative	Negative
Sample 58	2018	Dog	Urine	Negative	Negative
Sample 59	2018	Dog	Urine	Negative	Negative
Sample 60	2018	Dog	Urine	Negative	Negative
Sample 61	2018	Dog	Urine	Negative	Negative
Sample 62	2018	Cattle	Liver and kidney	Negative	Negative
Sample 63	2018	Dog	Urine	Negative	Negative
Sample 64	2018	Dog	Urine	Negative	Negative
Sample 65	2018	Dog	Urine	Negative	Negative
Sample 66	2018	Dog	Urine	Negative	Negative
Sample 67	2018	Dog	Urine	Negative	Negative
Sample 68	2018	Dog	Urine	Negative	Negative
Sample 69	2018	Dog	Urine	Negative	Negative
Sample 70	2018	Dog	Urine	Negative	Negative
Sample 71	2018	Dog	Urine	Negative	Negative
Sample 72	2018	Dog	Urine	Negative	Negative
Sample 73	2018	Dog	Urine	Negative	Negative
Sample 74	2018	Dog	Urine	Negative	Negative
Sample 75	2018	Dog	Urine	Negative	Negative
Sample 76	2018	Dog	Urine	Negative	Negative
Sample 77	2018	Dog	Urine	Negative	Negative
Sample 78	2018	Dog	Urine	Negative	Negative
Sample 79	2018	Horse	Urine	Negative	Negative
Sample 80	2018	Opossum	Urine	Negative	Negative
Sample 81	2018	Dog	Urine	Negative	Negative
Sample 82	2018	Raccoon	Urine	Negative	Negative
Sample 83	2018	Dog	Urine	Negative	Negative
Sample 84	2018	Mouse	Liver and kidney	Negative	Negative
Sample 85	2018	Dog	Urine	Negative	Negative
Sample 86	2018	Dog	Urine	Negative	Negative
Sample 87	2018	Dog	Urine	Negative	Negative
Sample 88	2018	Dog	Urine	Negative	Negative
Sample 89	2018	Dog	Blood	Negative	Negative
Sample 90	2018	Dog	Urine	Negative	Negative
Sample 91	2018	Dog	Blood	Negative	Negative
Sample 92	2018	Dog	Urine	Negative	Positive
Sample 93	2018	Dog	Urine	Negative	Negative
Sample 94	2018	Mouse	Liver and kidney	Negative	Positive
Sample 95	2018	Opossum	Urine	Negative	Positive
Sample 96	2018	Opossum	Urine	Negative	Negative
Sample 97	2018	Opossum	Urine	Negative	Negative
Sample 98	2018	Dog	Urine	Negative	Positive
Sample 99	2018	Dog	Urine	Negative	Negative
Sample 100	2018	Dog	Urine	Negative	Positive
Sample 101	2018	Dog	Urine	Negative	Negative
Sample 102	2018	Dog	Urine	Negative	Positive
Sample 103	2018	Dog	Urine	Negative	Positive
Sample 104	2018	Dog	Urine	Negative	Negative
Sample 105	2018	Dog	Urine	Negative	Negative
Sample 106	2018	Dog	Urine	Negative	Negative
Sample 107	2018	Dog	Blood	Negative	Negative
Sample 108	2018	Dog	Urine	Positive	Positive
Sample 109	2018	Dog	Urine	Negative	Negative
Sample 110	2018	Dog	Urine	Negative	Negative
Sample 111	2018	Dog	Urine	Negative	Negative
Sample 112	2018	Dog	Urine	Negative	Negative
Sample 113	2018	Dog	Urine	Negative	Negative
Sample 114	2018	Dog	Urine	Positive	Positive
Sample 115	2018	Dog	Urine	Negative	Negative
Sample 116	2018	Dog	Urine	Negative	Negative
Sample 117	2018	Dog	Urine	Negative	Negative
Sample 118	2018	Dog	Urine	Negative	Negative
Sample 119	2018	Dog	Urine	Negative	Negative
Sample 120	2018	Dog	Urine	Negative	Negative
Sample 121	2018	Dog	Urine	Negative	Positive
Sample 122	2018	Cattle	Liver	Negative	Negative
Sample 123	2018	Dog	Urine	Negative	Negative
Sample 124	2018	Dog	Urine	Negative	Negative
Sample 125	2018	Dog	Urine	Negative	Negative
Sample 126	2018	Dog	Urine	Negative	Negative
Sample 127	2018	Dog	Urine	Negative	Negative
Sample 128	2018	Dog	Urine	Negative	Negative
Sample 129	2018	Dog	Urine	Negative	Positive
Sample 130	2018	Dog	Urine	Negative	Negative
Sample 131	2018	Dog	Urine	Negative	Negative
Sample 132	2018	Dog	Urine	Negative	Negative
Sample 133	2018	Cat	Kidney	Negative	Negative
Sample 134	2018	Dog	Urine	Negative	Negative
Sample 135	2018	Dog	Urine	Negative	Negative
Sample 136	2018	Dog	Urine	Negative	Negative
Sample 137	2018	Dog	Urine	Negative	Negative
Sample 138	2018	Cattle	Liver	Negative	Negative
Sample 139	2018	Dog	Urine	Negative	Negative
Sample 140	2018	Dog	Urine	Negative	Negative
Sample 141	2018	Dog	Urine	Negative	Negative
Sample 142	2018	Dog	Urine	Negative	Negative
Sample 143	2018	Dog	Urine	Negative	Negative
Sample 144	2018	Goat	Kidney	Negative	Negative
Sample 145	2018	Dog	Urine	Negative	Negative
Sample 146	2018	Dog	Urine	Negative	Negative
Sample 147	2018	Dog	Urine	Negative	Negative
Sample 148	2018	Cattle	Liver and kidney	Negative	Negative
Sample 149	2018	Dog	Urine	Negative	Negative
Sample 150	2018	Dog	Urine	Negative	Negative
Sample 151	2018	Dog	Urine	Negative	Negative
Sample 152	2018	Dog	Urine	Negative	Negative
Sample 153	2018	Dog	Urine	Negative	Negative
Sample 154	2018	Dog	Urine	Negative	Negative
Sample 155	2018	Dog	Blood	Negative	Negative
Sample 156	2018	Dog	Urine	Negative	Negative
Sample 157	2018	Dog	Urine	Negative	Negative
Sample 158	2018	Dog	Urine	Negative	Negative
Sample 159	2018	Dog	Urine	Negative	Negative
Sample 160	2018	Dog	Urine	Negative	Negative
Sample 161	2018	Dog	Urine	Negative	Negative
Sample 162	2018	Dog	Urine	Negative	Negative
Sample 163	2018	Dog	Urine	Negative	Negative
Sample 164	2018	Dog	Urine	Negative	Negative
Sample 165	2018	Dog	Urine	Negative	Negative
Sample 166	2018	Dog	Urine	Negative	Negative
Sample 167	2018	Dog	Urine	Negative	Negative
Sample 168	2018	Dog	Urine	Negative	Negative
Sample 169	2018	Dog	Urine	Negative	Negative
Sample 170	2018	Dog	Urine	Negative	Negative
Sample 171	2018	Dog	Urine	Negative	Negative
Sample 172	2018	Dog	Urine	Negative	Negative
Sample 173	2018	Dog	Urine	Negative	Negative
Sample 174	2018	Dog	Urine	Negative	Negative
Sample 175	2018	Dog	Urine	Negative	Negative
Sample 176	2018	Dog	Blood	Negative	Negative
Sample 177	2018	Dog	Urine	Negative	Negative
Sample 178	2018	Dog	Urine	Negative	Negative
Sample 179	2018	Dog	Urine	Negative	Negative
Sample 180	2018	Dog	Urine	Negative	Negative
Sample 181	2018	Dog	Urine	Negative	Negative
Sample 182	2018	Dog	Urine	Negative	Negative
Sample 183	2018	Dog	Urine	Negative	Negative
Sample 184	2018	Dog	Urine	Negative	Positive
Sample 185	2018	Dog	Urine	Negative	Negative
Sample 186	2018	Dog	Urine	Negative	Positive
Sample 187	2018	Dog	Urine	Negative	Negative
Sample 188	2018	Dog	Urine	Negative	Negative
Sample 189	2018	Dog	Urine	Negative	Negative
Sample 190	2018	Dog	Urine	Negative	Negative
Sample 191	2018	Dog	Urine	Negative	Negative
Sample 192	2018	Dog	Urine	Negative	Negative
Sample 193	2018	Dog	Urine	Negative	Negative
Sample 194	2018	Dog	Urine	Negative	Negative
Sample 195	2018	Dog	Urine	Negative	Negative
Sample 196	2018	Dog	Urine	Negative	Negative
Sample 197	2018	Dog	Urine	Negative	Negative
Sample 198	2018	Dog	Urine	Negative	Negative
Sample 199	2018	Dog	Urine	Negative	Negative
Sample 200	2018	Dog	Urine	Negative	Negative
Sample 201	2018	Dog	Blood	Negative	Negative
Sample 202	2018	Dog	Urine	Negative	Negative
Sample 203	2018	Dog	Urine	Negative	Negative
Sample 204	2018	Dog	Urine	Negative	Negative
Sample 205	2018	Dog	Urine	Negative	Negative
Sample 206	2018	Dog	Urine	Negative	Negative
Sample 207	2018	Sheep	Liver	Negative	Negative
Sample 208	2018	Dog	Urine	Negative	Negative
Sample 209	2018	Dog	Urine	Negative	Negative
Sample 210	2018	Dog	Urine	Negative	Negative
Sample 211	2018	Dog	Urine	Negative	Negative
Sample 212	2018	Dog	Urine	Negative	Negative
Sample 213	2018	Goat	Liver and kidney	Negative	Negative
Sample 214	2018	Dog	Urine	Negative	Negative
Sample 215	2018	Dog	Urine	Negative	Negative
Sample 216	2018	Dog	Urine	Negative	Negative
Sample 217	2018	Cat	Kidney	Negative	Negative
Sample 218	2018	Dog	Urine	Positive	Positive
Sample 219	2018	Dog	Urine	Negative	Positive
Sample 220	2018	Dog	Urine	Negative	Negative
Sample 221	2018	Dog	Urine	Negative	Negative
Sample 222	2018	Dog	Urine	Negative	Negative
Sample 223	2018	Dog	Urine	Negative	Negative
Sample 224	2018	Dog	Urine	Negative	Negative
Sample 225	2018	Dog	Urine	Negative	Negative
Sample 226	2018	Horse	Urine	Negative	Negative
Sample 227	2018	Horse	Urine	Negative	Negative
Sample 228	2018	Cat	Kidney	Negative	Negative
Sample 229	2018	Cattle	Liver	Negative	Negative
Sample 230	2018	Cattle	Liver	Negative	Negative
Sample 231	2018	Dog	Urine	Negative	Negative
Sample 232	2019	Horse	Urine	Negative	Negative
Sample 233	2019	Dog	Urine	Negative	Negative
Sample 234	2019	Dog	Urine	Negative	Negative
Sample 235	2019	Dog	Urine	Negative	Negative
Sample 236	2019	Dog	Urine	Negative	Negative
Sample 237	2019	Dog	Urine	Negative	Negative
Sample 238	2019	Dog	Urine	Negative	Negative
Sample 239	2019	Dog	Urine	Negative	Negative
Sample 240	2019	Dog	Urine	Negative	Negative
Sample 241	2019	Dog	Urine	Negative	Negative
Sample 242	2019	Dog	Urine	Negative	Negative
Sample 243	2019	Dog	Urine	Negative	Negative
Sample 244	2019	Dog	Urine	Negative	Negative
Sample 245	2019	Dog	Urine	Negative	Negative
Sample 246	2019	Dog	Urine	Negative	Negative
Sample 247	2019	Dog	Urine	Negative	Negative
Sample 248	2019	Dog	Urine	Negative	Negative
Sample 249	2019	Goat	Liver and kidney	Negative	Negative
Sample 250	2019	Dog	Urine	Negative	Negative
Sample 251	2019	Dog	Urine	Negative	Negative
Sample 252	2019	Dog	Urine	Negative	Negative
Sample 253	2019	Dog	Urine	Negative	Negative
Sample 254	2019	Sheep	Liver and kidney	Negative	Negative
Sample 255	2019	Dog	Urine	Negative	Negative
Sample 256	2019	Dog	Urine	Negative	Negative
Sample 257	2019	Dog	Urine	Negative	Negative
Sample 258	2019	Dog	Urine	Negative	Negative
Sample 259	2019	Dog	Urine	Negative	Negative
Sample 260	2019	Dog	Urine	Negative	Negative
Sample 261	2019	Dog	Urine	Negative	Negative
Sample 262	2019	Dog	Urine	Negative	Negative
Sample 263	2019	Dog	Urine	Negative	Negative
Sample 264	2019	Cat	Kidney	Negative	Negative
Sample 265	2019	Dog	Urine	Negative	Negative
Sample 266	2019	Dog	Urine	Negative	Negative
Sample 267	2019	Dog	Urine	Negative	Negative
Sample 268	2019	Dog	Urine	Negative	Negative
Sample 269	2019	Dog	Urine	Negative	Negative
Sample 270	2019	Dog	Urine	Negative	Positive
Sample 271	2019	Dog	Blood	Negative	Negative
Sample 272	2019	Dog	Urine	Negative	Negative
Sample 273	2019	Dog	Urine	Negative	Negative
Sample 274	2019	Dog	Urine	Negative	Negative
Sample 275	2019	Dog	Urine	Negative	Negative
Sample 276	2019	Dog	Urine	Negative	Negative
Sample 277	2019	Dog	Liver and kidney	Negative	Negative
Sample 278	2019	Dog	Urine	Negative	Negative
Sample 279	2019	Dog	Urine	Negative	Negative
Sample 280	2019	Cattle	Kidney	Negative	Negative
Sample 281	2019	Dog	Urine	Negative	Negative
Sample 282	2019	Dog	Urine	Negative	Negative
Sample 283	2019	Dog	Urine	Negative	Negative
Sample 284	2019	Dog	Blood	Negative	Negative
Sample 285	2019	Dog	Urine	Negative	Negative
Sample 286	2019	Dog	Urine	Negative	Negative
Sample 287	2019	Dog	Urine	Negative	Negative
Sample 288	2019	Dog	Urine	Negative	Positive
Sample 289	2019	Dog	Urine	Negative	Negative
Sample 290	2019	Dog	Urine	Negative	Negative
Sample 291	2019	Dog	Urine	Negative	Negative
Sample 292	2019	Dog	Urine	Negative	Negative
Sample 293	2019	Dog	Urine	Negative	Negative
Sample 294	2019	Dog	Urine	Negative	Negative
Sample 295	2019	Dog	Urine	Negative	Negative
Sample 296	2019	Dog	Urine	Negative	Negative
Sample 297	2019	Dog	Urine	Negative	Negative
Sample 298	2019	Dog	Urine	Negative	Negative
Sample 299	2019	Dog	Urine	Negative	Negative
Sample 300	2019	Dog	Urine	Negative	Negative
Sample 301	2019	Dog	Urine	Negative	Negative
Sample 302	2019	Dog	Urine	Negative	Negative
Sample 303	2019	Dog	Urine	Negative	Negative
Sample 304	2019	Elk	Placenta	Negative	Negative
Sample 305	2019	Dog	Urine	Negative	Negative
Sample 306	2019	Dog	Urine	Negative	Negative
Sample 307	2019	Dog	Urine	Negative	Negative
Sample 308	2019	Dog	Urine	Negative	Negative
Sample 309	2019	Dog	Urine	Negative	Negative
Sample 310	2019	Dog	Urine	Negative	Negative
Sample 311	2019	Dog	Urine	Negative	Negative
Sample 312	2019	Dog	Urine	Negative	Negative
Sample 313	2019	Dog	Urine	Negative	Negative
Sample 314	2019	Dog	Urine	Negative	Negative
Sample 315	2019	Horse	Liver	Negative	Negative
Sample 316	2019	Horse	Urine	Negative	Negative
Sample 317	2019	Horse	Urine	Negative	Negative
Sample 318	2019	Horse	Urine	Negative	Negative
Sample 319	2019	Dog	Urine	Negative	Negative
Sample 320	2019	Dog	Urine	Negative	Negative
Sample 321	2019	Dog	Urine	Negative	Negative
Sample 322	2019	Dog	Urine	Negative	Negative
Sample 323	2019	Dog	Urine	Negative	Positive
Sample 324	2019	Cattle	Liver and kidney	Negative	Negative
Sample 325	2019	Dog	Urine	Negative	Negative
Sample 326	2019	Dog	Urine	Negative	Negative
Sample 327	2019	Dog	Urine	Negative	Positive
Sample 328	2019	Dog	Urine	Negative	Negative
Sample 329	2019	Dog	Urine	Negative	Negative
Sample 330	2019	Cattle	Liver and kidney	Negative	Negative
Sample 331	2019	Dog	Urine	Negative	Negative
Sample 332	2019	Horse	Liver and kidney	Negative	Negative
Sample 333	2019	Dog	Urine	Negative	Negative
Sample 334	2019	Dog	Urine	Negative	Negative
Sample 335	2019	Dog	Urine	Negative	Negative
Sample 336	2019	Dog	Urine	Negative	Negative
Sample 337	2019	Dog	Urine	Negative	Negative
Sample 338	2019	Dog	Urine	Negative	Negative
Sample 339	2019	Dog	Urine	Negative	Negative
Sample 340	2019	Dog	Urine	Negative	Negative
Sample 341	2019	Dog	Urine	Negative	Negative
Sample 342	2019	Dog	Urine	Negative	Negative
Sample 343	2019	Dog	Urine	Negative	Negative
Sample 344	2019	Dog	Urine	Negative	Negative
Sample 345	2019	Dog	Urine	Negative	Negative
Sample 346	2019	Dog	Urine	Negative	Positive
Sample 347	2019	Dog	Urine	Negative	Positive
Sample 348	2019	Dog	Urine	Negative	Negative
Sample 349	2019	Dog	Urine	Negative	Negative
Sample 350	2019	Dog	Urine	Negative	Negative
Sample 351	2019	Dog	Urine	Negative	Negative
Sample 352	2019	Dog	Urine	Negative	Negative
Sample 353	2019	Dog	Urine	Negative	Negative
Sample 354	2019	Dog	Urine	Negative	Negative
Sample 355	2019	Dog	Urine	Negative	Negative
Sample 356	2019	Dog	Urine	Negative	Negative
Sample 357	2019	Dog	Urine	Negative	Negative
Sample 358	2019	Dog	Urine	Negative	Negative
Sample 359	2019	Dog	Urine	Negative	Negative
Sample 360	2019	Dog	Urine	Negative	Negative
Sample 361	2019	Dog	Urine	Negative	Negative
Sample 362	2019	Dog	Urine	Negative	Negative
Sample 363	2019	Dog	Urine	Negative	Negative
Sample 364	2019	Dog	Urine	Negative	Negative
Sample 365	2019	Dog	Urine	Negative	Negative
Sample 366	2019	LservalxFsilvestrus	Kidney	Negative	Negative
Sample 367	2019	Dog	Urine	Negative	Negative
Sample 368	2019	Dog	Urine	Negative	Negative
Sample 369	2019	Dog	Urine	Negative	Negative
Sample 370	2019	Dog	Urine	Negative	Negative
Sample 371	2019	Dog	Urine	Negative	Positive
Sample 372	2019	Dog	Urine	Negative	Negative
Sample 373	2019	Dog	Urine	Negative	Negative
Sample 374	2019	Dog	Urine	Negative	Negative
Sample 375	2019	Dog	Urine	Negative	Negative
Sample 376	2019	Pig	Kidney	Negative	Negative
Sample 377	2019	Dog	Urine	Negative	Negative
Sample 378	2019	Dog	Urine	Negative	Positive
Sample 379	2019	Dog	Urine	Negative	Positive
Sample 380	2019	Dog	Urine	Negative	Negative
Sample 381	2019	Dog	Urine	Negative	Negative
Sample 382	2019	Dog	Urine	Negative	Negative
Sample 383	2019	Dog	Urine	Negative	Positive
Sample 384	2019	Dog	Urine	Negative	Negative
Sample 385	2019	Dog	Urine	Negative	Negative
Sample 386	2019	Dog	Urine	Negative	Negative
Sample 387	2019	Dog	Urine	Negative	Negative
Sample 388	2019	Dog	Urine	Negative	Positive
Sample 389	2019	Dog	Urine	Negative	Negative
Sample 390	2019	Dog	Urine	Negative	Negative
Sample 391	2019	Dog	Urine	Negative	Positive
Sample 392	2019	Dog	Urine	Negative	Positive
Sample 393	2019	Dog	Urine	Negative	Negative
Sample 394	2019	Dog	Urine	Positive	Positive
Sample 395	2019	Dog	Urine	Negative	Negative
Sample 396	2019	Dog	Urine	Negative	Negative
Sample 397	2019	Dog	Urine	Negative	Positive
Sample 398	2019	Dog	Urine	Negative	Negative
Sample 399	2019	Dog	Urine	Negative	Negative
Sample 400	2019	Dog	Urine	Negative	Negative
Sample 401	2019	Dog	Urine	Negative	Negative
Sample 402	2019	Dog	Urine	Negative	Negative
Sample 403	2019	Dog	Urine	Negative	Negative
Sample 404	2019	Dog	Urine	Negative	Negative
Sample 405	2019	Dog	Urine	Negative	Negative
Sample 406	2019	Dog	Blood	Negative	Negative
Sample 407	2019	Dog	Urine	Negative	Negative
Sample 408	2019	Dog	Urine	Negative	Negative
Sample 409	2019	Dog	Urine	Negative	Negative
Sample 410	2019	Dog	Urine	Negative	Negative
Sample 411	2019	Dog	Urine	Negative	Negative
Sample 412	2019	Dog	Urine	Negative	Negative
Sample 413	2019	Dog	Urine	Negative	Negative
Sample 414	2019	Dog	Urine	Negative	Negative
Sample 415	2019	Dog	Urine	Negative	Negative
Sample 416	2019	Dog	Urine	Negative	Negative
Sample 417	2019	Dog	Urine	Negative	Negative
Sample 418	2019	Dog	Urine	Negative	Negative
Sample 419	2019	Dog	Urine	Negative	Negative
Sample 420	2019	Dog	Urine	Negative	Positive
Sample 421	2019	Dog	Urine	Negative	Negative
Sample 422	2019	Dog	Urine	Negative	Negative
Sample 423	2019	Dog	Urine	Negative	Negative
Sample 424	2019	Dog	Urine	Negative	Positive
Sample 425	2019	Dog	Urine	Negative	Negative
Sample 426	2019	Dog	Urine	Negative	Negative
Sample 427	2019	Dog	Urine	Negative	Negative
Sample 428	2019	Dog	Urine	Negative	Negative
Sample 429	2019	Dog	Blood	Negative	Negative
Sample 430	2019	Dog	Urine	Negative	Positive
Sample 431	2019	Dog	Urine	Negative	Negative
Sample 432	2019	Dog	Urine	Negative	Positive
Sample 433	2019	Dog	Urine	Negative	Negative
Sample 434	2019	Dog	Urine	Negative	Negative
Sample 435	2019	Dog	Urine	Negative	Negative
Sample 436	2019	Dog	Urine	Negative	Negative
Sample 437	2019	Dog	Urine	Negative	Negative
Sample 438	2019	Dog	Urine	Negative	Negative
Sample 439	2019	Dog	Urine	Negative	Negative
Sample 440	2019	Dog	Urine	Negative	Negative
Sample 441	2019	Dog	Urine	Negative	Negative
Sample 442	2019	Dog	Urine	Negative	Negative
Sample 443	2019	Dog	Urine	Negative	Negative
Sample 444	2019	Dog	Urine	Negative	Negative
Sample 445	2019	Dog	Urine	Negative	Negative
Sample 446	2019	Dog	Urine	Negative	Negative
Sample 447	2019	Dog	Urine	Negative	Negative
Sample 448	2019	Dog	Urine	Negative	Positive
Sample 449	2019	Dog	Urine	Negative	Negative
Sample 450	2019	Dog	Urine	Negative	Negative
Sample 451	2019	Dog	Urine	Negative	Negative
Sample 452	2019	Dog	Urine	Negative	Negative
Sample 453	2019	Dog	Urine	Negative	Positive
Sample 454	2019	Dog	Urine	Negative	Negative
Sample 455	2019	Cattle	Liver and kidney	Negative	Negative
Sample 456	2019	Dog	Urine	Negative	Negative
Sample 457	2019	Dog	Urine	Negative	Negative
Sample 458	2019	Dog	Urine	Negative	Negative
Sample 459	2019	Goat	Liver and kidney	Negative	Negative
Sample 460	2019	Dog	Urine	Negative	Negative
Sample 461	2019	Dog	Urine	Negative	Negative
Sample 462	2019	Dog	Urine	Negative	Negative
Sample 463	2019	Dog	Urine	Negative	Negative
Sample 464	2019	Dog	Urine	Negative	Negative
Sample 465	2019	Dog	Liver and kidney	Negative	Negative
Sample 466	2019	Goat	Liver and kidney	Negative	Negative
Sample 467	2019	Dog	Urine	Negative	Negative
Sample 468	2019	Dog	Urine	Negative	Negative
Sample 469	2019	Cattle	Kidney	Negative	Negative
Sample 470	2019	Horse	Liver and kidney	Negative	Negative
Sample 471	2019	Dog	Urine	Negative	Negative
Sample 472	2019	Cattle	Liver and kidney	Negative	Negative
Sample 473	2019	Dog	Urine	Negative	Negative
Sample 474	2019	Horse	Kidney	Negative	Negative
Sample 475	2019	Dog	Urine	Negative	Negative
Sample 476	2019	Horse	Urine	Negative	Negative
Sample 477	2019	Dog	Urine	Negative	Negative
Sample 478	2019	Dog	Urine	Negative	Negative
Sample 479	2019	Dog	Urine	Negative	Negative
Sample 480	2019	Cattle	Kidney	Negative	Negative
Sample 481	2019	Dog	Urine	Negative	Negative
Sample 482	2019	Dog	Urine	Negative	Negative
Sample 483	2019	Dog	Urine	Negative	Negative
Sample 484	2019	Cattle	Kidney	Negative	Negative
Sample 485	2019	Dog	Urine	Negative	Positive
Sample 486	2019	Dog	Urine	Negative	Negative
Sample 487	2019	Dog	Urine	Negative	Negative
Sample 488	2019	Dog	Urine	Negative	Negative
Sample 489	2019	Dog	Urine	Negative	Negative
Sample 490	2019	Dog	Urine	Negative	Positive
Sample 491	2019	Dog	Urine	Negative	Negative
Sample 492	2019	Dog	Urine	Negative	Negative
Sample 493	2019	Dog	Urine	Negative	Negative
Sample 494	2019	Dog	Urine	Negative	Positive
Sample 495	2019	Dog	Urine	Negative	Negative
Sample 496	2019	Dog	Urine	Negative	Negative
Sample 497	2019	Dog	Urine	Negative	Negative
Sample 498	2019	Dog	Urine	Negative	Negative
Sample 499	2019	Dog	Urine	Negative	Negative
Sample 500	2019	Dog	Urine	Negative	Negative
Sample 501	2019	Dog	Urine	Negative	Negative
Sample 502	2019	Dog	Urine	Negative	Negative
Sample 503	2019	Horse	Urine	Negative	Negative
Sample 504	2012	Dog	Urine	Positive	Positive
Sample 505	2012	Dog	Urine	Positive	Positive
Sample 506	2012	Dog	Urine	Positive	Positive
Sample 507	2012	Cattle	Liver	Positive	Positive
Sample 508	2015	Dog	Urine	Positive	Positive
Sample 509	2016	Dog	Urine	Positive	Positive
Sample 510	2016	Dog	Urine	Positive	Negative
Sample 511	2017	Cattle	Placenta	Positive	Negative
Sample 512	2017	Cattle	Placenta	Negative	Negative
Sample 513	2017	Tiger	Kidney	Negative	Negative
Sample 514	2017	Cattle	Liver and kidney	Negative	Negative
Sample 515	2017	Dog	Urine	Negative	Negative
Sample 516	2017	Dog	Urine	Negative	Negative
Sample 517	2017	Dog	Urine	Negative	Negative
Sample 518	2017	Dog	Urine	Negative	Negative
Sample 519	2017	Dog	Urine	Negative	Negative
Sample 520	2017	Dog	Urine	Negative	Negative
Sample 521	2017	Dog	Urine	Negative	Negative
Sample 522	2017	Dog	Urine	Negative	Negative
Sample 523	2017	Dog	Urine	Negative	Negative
Sample 524	2017	Dog	Urine	Negative	Negative
Sample 525	2017	Dog	Blood	Negative	Positive
Sample 526	2017	Dog	Urine	Positive	Positive
Sample 527	2017	Dog	Urine	Negative	Negative
Sample 528	2017	Dog	Urine	Negative	Negative
Sample 529	2017	Dog	Urine	Negative	Negative
Sample 530	2017	Dog	Urine	Positive	Positive
Sample 531	2017	Cattle	Placenta	Positive	Negative
Sample 532	2017	Dog	Liver and kidney	Positive	Positive
Sample 533	2018	Dog	Kidney	Positive	Negative
Sample 534	2018	Horse	Placenta	Positive	Negative
Sample 535	2018	Cattle	Liver and kidney	Positive	Positive
Sample 536	2018	Cattle	Liver and kidney	Positive	Negative
Sample 537	2018	Cattle	Kidney	Positive	Negative
Sample 538	2018	Gray Squirrel	Kidney	Positive	Positive
Sample 539	2018	Dog	Urine	Positive	Positive
Sample 540	2018	Cattle	Kidney	Positive	Positive
Sample 541	2018	Dog	Liver and kidney	Negative	Negative
Sample 542	2018	Dog	Liver	Negative	Negative
Sample 543	2018	Dog	Urine	Positive	Positive
Sample 544	2018	Raccoon	Liver and kidney	Negative	Negative
Sample 545	2018	Dog	Urine	Positive	Negative
Sample 546	2018	Dog	Urine	Positive	Positive
Sample 547	2018	Cattle	Kidney	Negative	Negative
Sample 548	2018	Cattle	Liver and kidney	Positive	Negative
Sample 549	2018	Elk	Liver and kidney	Negative	Negative
Sample 550	2018	Cattle	Liver and kidney	Negative	Negative
Sample 551	2018	Deer	Liver	Negative	Negative
Sample 552	2018	Dog	Liver and kidney	Negative	Negative
Sample 553	2018	Dog	Urine	Positive	Positive
Sample 554	2018	Dog	Urine	Positive	Positive
Sample 555	2018	Dog	Urine	Positive	Positive
Sample 556	2018	Gray Squirrel	Liver and kidney	Positive	Positive
Sample 557	2018	Procyon	Liver and kidney	Positive	Positive
Sample 558	2018	Dog	Liver and kidney	Negative	Negative
Sample 559	2018	Mouse	Liver and kidney	Negative	Negative
Sample 560	2018	Sheep	Liver and kidney	Negative	Positive
Sample 561	2018	Dog	Urine	Positive	Positive
Sample 562	2018	Dog	Urine	Positive	Positive
Sample 563	2018	Dog	Urine	Positive	Positive
Sample 564	2018	Dog	Urine	Positive	Positive
Sample 565	2018	Dog	Blood	Negative	Positive
Sample 566	2018	Dog	Urine	Positive	Positive
Sample 567	2018	Opossum	Liver and kidney	Positive	Positive
Sample 568	2018	Dog	Urine	Positive	Positive
Sample 569	2018	Dog	Urine	Positive	Negative
Sample 570	2018	Dog	Urine	Positive	Positive
Sample 571	2018	Raccoon	Liver and kidney	Negative	Negative
Sample 572	2018	Dog	Urine	Positive	Positive
Sample 573	2018	Cattle	Liver and kidney	Negative	Negative
Sample 574	2018	Dog	Urine	Positive	Positive
Sample 575	2018	Dog	Urine	Positive	Positive
Sample 576	2018	Dog	Urine	Positive	Positive
Sample 577	2018	Pig	Liver and kidney	Negative	Negative
Sample 578	2018	Pig	Liver and kidney	Negative	Negative
Sample 579	2018	Dog	Blood	Negative	Negative
Sample 580	2018	Dog	Urine	Negative	Negative
Sample 581	2018	Dog	Urine	Negative	Negative
Sample 582	2018	Dog	Urine	Negative	Negative
Sample 583	2018	Dog	Urine	Negative	Negative
Sample 584	2018	Dog	Urine	Negative	Negative
Sample 585	2018	Dog	Urine	Negative	Negative
Sample 586	2018	Dog	Urine	Negative	Negative
Sample 587	2018	Dog	Urine	Negative	Negative
Sample 588	2018	Dog	Urine	Negative	Negative
Sample 589	2018	Dog	Urine	Negative	Negative
Sample 590	2018	Dog	Urine	Negative	Negative
Sample 591	2018	Dog	Urine	Negative	Negative
Sample 592	2018	Dog	Blood	Negative	Negative
Sample 593	2018	Dog	Blood	Negative	Negative
Sample 594	2018	Dog	Blood	Negative	Negative
Sample 595	2018	Dog	Blood	Positive	Positive
Sample 596	2018	Dog	Urine	Positive	Positive
Sample 597	2018	Dog	Urine	Positive	Positive
Sample 598	2018	Dog	Urine	Positive	Positive
Sample 599	2018	Dog	Urine	Positive	Positive
Sample 600	2018	Dog	Urine	Positive	Positive
Sample 601	2018	Dog	Blood	Negative	Negative
Sample 602	2018	Cattle	Kidney	Positive	Negative
Sample 603	2018	Cattle	Kidney	Positive	Negative
Sample 604	2018	Goat	Liver and kidney	Negative	Negative
Sample 605	2018	Dog	Liver	Negative	Negative
Sample 606	2018	Dog	Kidney	Negative	Negative
Sample 607	2018	Horse	Liver and kidney	Negative	Negative
Sample 608	2018	Cattle	Kidney	Positive	Negative
Sample 609	2018	Dog	Urine	Positive	Positive
Sample 610	2018	Dog	Urine	Positive	Positive
Sample 611	2018	Dog	Urine	Positive	Positive
Sample 612	2018	Cat	Kidney	Negative	Negative
Sample 613	2018	Dog	Urine	Positive	Positive
Sample 614	2018	Dog	Urine	Positive	Positive
Sample 615	2018	Horse	LIVER	Negative	Negative
Sample 616	2018	Horse	Liver and kidney	Positive	Positive
Sample 617	2018	Cat	Kidney	Negative	Negative
Sample 618	2019	Dog	Urine	Positive	Negative
Sample 619	2019	Cattle	Placenta	Positive	Negative
Sample 620	2019	Cattle	Kidney	Negative	Negative
Sample 621	2019	Goat	Liver and kidney	Negative	Negative
Sample 622	2019	Goat	Liver and kidney	Negative	Negative
Sample 623	2019	Goat	Liver and kidney	Negative	Negative
Sample 624	2019	Sheep	Liver and kidney	Negative	Negative
Sample 625	2019	Cattle	Liver and kidney	Negative	Negative
Sample 626	2019	Sheep	Liver and kidney	Negative	Negative
Sample 627	2019	Cat	Kidney	Negative	Negative
Sample 628	2019	Cattle	Kidney	Negative	Negative
Sample 629	2019	Cattle	Kidney	Negative	Negative
Sample 630	2019	Cattle	Kidney	Negative	Negative
Sample 631	2019	Cattle	Liver and kidney	Negative	Negative
Sample 632	2019	Cattle	Kidney	Negative	Negative
Sample 633	2019	Cattle	Kidney	Negative	Negative
Sample 634	2019	Horse	Liver and kidney	Negative	Negative
Sample 635	2019	Dog	Liver and kidney	Positive	Positive
Sample 636	2019	Horse	Liver and kidney	Negative	Negative
Sample 637	2019	Cattle	Liver and kidney	Negative	Negative
Sample 638	2019	Cattle	Kidney	Negative	Negative
Sample 639	2019	Cattle	Liver and kidney	Negative	Negative
Sample 640	2019	Cattle	Liver and kidney	Negative	Negative
Sample 641	2019	Cattle	Kidney	Negative	Negative
Sample 642	2019	Tiger	Kidney	Negative	Negative
Sample 643	2019	Dog	Urine	Negative	Negative
Sample 644	2019	Dog	Urine	Negative	Negative
Sample 645	2019	Horse	Liver and kidney	Negative	Negative
Sample 646	2019	Cattle	Kidney	Negative	Positive
Sample 647	2019	Elk	Placenta	Negative	Negative
Sample 648	2019	Goat	Liver and kidney	Negative	Negative
Sample 649	2019	Goat	Liver and kidney	Negative	Negative
Sample 650	2019	Dog	Urine	Positive	Negative
Sample 651	2019	Dog	Urine	Positive	Negative
Sample 652	2019	Rabbit	Liver and kidney	Negative	Negative
Sample 653	2019	Cattle	Liver and kidney	Positive	Negative
Sample 654	2019	Dog	Urine	Positive	Negative
Sample 655	2019	Dog	Urine	Positive	Positive
Sample 656	2019	Cattle	Kidney	Negative	Negative
Sample 657	2019	Pig	Kidney	Negative	Negative
Sample 658	2019	Dog	Urine	Positive	Positive
Sample 659	2019	Dog	Urine	Positive	Positive
Sample 660	2019	Dog	Urine	Positive	Positive
Sample 661	2019	Dog	Urine	Positive	Positive
Sample 662	2019	Dog	Urine	Positive	Positive
Sample 663	2019	Dog	Urine	Negative	Negative
Sample 664	2019	Dog	Urine	Positive	Positive
Sample 665	2019	Dog	Urine	Positive	Positive
Sample 666	2019	Cattle	Liver and kidney	Positive	Negative
Sample 667	2019	Horse	Liver and kidney	Negative	Negative
Sample 668	2019	Cattle	Liver and kidney	Negative	Negative
Sample 669	2019	Sheep	Liver and kidney	Negative	Negative
Sample 670	2019	Sheep	Liver and kidney	Negative	Negative
Sample 671	2019	Sheep	Liver and kidney	Negative	Negative
Sample 672	2019	Cattle	Liver and kidney	Negative	Negative
Sample 673	2019	Dog	Urine	Negative	Negative
Sample 674	2019	Goat	Liver and kidney	Negative	Negative
Sample 675	2019	Dog	Liver and kidney	Negative	Positive
Sample 676	2019	Goat	Liver and kidney	Negative	Negative
Sample 677	2019	Dog	Urine	Positive	Positive
Sample 678	2019	Dog	Urine	Positive	Positive
Sample 679	2019	Cattle	Liver and kidney	Positive	Negative
Sample 680	2019	Goat	Liver and kidney	Negative	Negative
Sample 681	2019	Cattle	Liver and kidney	Negative	Negative
Sample 682	2019	Cattle	Liver and kidney	Negative	Negative
Sample 683	2019	Dog	Urine	Positive	Positive
Sample 684	2019	Dog	Urine	Positive	Positive
