# Supplementary material for: A Validated Multiplex Real-Time PCR Assay for the Diagnosis of Infectious Leptospira spp.: A Novel Assay for the Detection and Differentiation of Strains From Both Pathogenic Groups I and II
Source: Front Microbiol. 2020 Mar 20;11:457. doi: 10.3389/fmicb.2020.00457 (PMC7100377; doi:10.3389/fmicb.2020.00457)
Supplement: TABLE S2 — Sequence of the 16S RNA of Leptospira spp. used in the study for the primer design. [file Table_2.XLSX]

## Sheet: Sheet1
	Table S2. Sequence of the 16S RNA of Leptospira Spp used in the study for the primer design
	Genbank ID	Specie
	AY631880	Leptospira alexanderi serovar Manhao 3 strain L60
	AOHD02000026	Leptospira alstonii serovar Pingchang
	AM050581	Leptospira borgpetersenii serovar Ballum
	AY996794	Leptospira interrogans serovar Australis strain Ballico
	AY996791	Leptospira interrogans serovar Autumnalis strain Akiyami
	EF536987	Leptospira interrogans serovar Bataviae isolate UT229
	DQ991476	Leptospira kirschneri serovar Agogo
	KJ847187	Leptospira mayottensis strain 200901116
	AY461889	Leptospira santarosai strain LT821
	AY631877	Leptospira weilii serovar Celledoni strain Celledoni
	AHMP02000003	Leptospira kmetyi serovar Malaysia
	AHOP02000022	Leptospira noguchii serovar Autumnalis strain ZUN142
	AM050575	Leptospira interrogans serovar Pomona
	DQ991474	Leptospira interrogans serovar Pomona
	M71241	Leptospira interrogans
	NR114968	Leptospira interrogans serovar Icterohaemorrhagiae
	AM050568	Leptospira interrogans serovar Hardjo
	DQ991468	Leptospira interrogans serovar Hardjo
	JQ765633	Leptospira interrogans serovar Hardjoprajitno
	JQ765631	Leptospira interrogans serovar Hardjoprajitno
	JQ765632	Leptospira interrogans serovar Hardjoprajitno
	JQ765630	Leptospira interrogans serovar Hardjoprajitno
	AY996797	Leptospira interrogans serovar Hardjo
	AY996796	Leptospira interrogans serovar Hardjo
	FJ154553	Leptospira interrogans serovar Hardjoprajitno
	EF536995	Leptospira kirschneri serovar Grippotyphosa
	EF536997	Leptospira kirschneri serovar Grippotyphosa
	FJ154570	Leptospira kirschneri serovar Grippotyphosa
	AY996798	Leptospira interrogans serovar Canicola
	KR080516	Leptospira interrogans serovar Canicola
	JQ988859	Leptospira interrogans strain Bratislava
	AM050586	Leptospira interrogans serovar Bratislava
	AM050585	Leptospira interrogans serovar Bratislava
	AM050584	Leptospira interrogans serovar Bratislava
	AM050583	Leptospira interrogans serovar Bratislava
	MH686122	Leptospira interrogans serovar Autumnalis
	MH686121	Leptospira interrogans serovar Autumnalis
	MK791625	Leptospira barantonii
	MK688976	Leptospira adleri
	AY792329	Leptospira broomii strain L065
	AY996789	Leptospira fainei serovar Hurstbridge
	AY631891	Leptospira inadai serovar Aguaruna
	EF612278	Leptospira licerasiae serovar Varillal strain
	EF025496	Leptospira wolffii serovar Khorat
	MK791630	Leptospira neocaledonica
	MK791629	Leptospira perolatii
	MK791631	Leptospira hartskeerlii
	MK791632	Leptospira haakeii
	AY631876	Leptospira biflexa serovar Patoc
	AB721966	Leptospira idonii
	AY631889	Leptospira meyeri serovar Hardjo
	AY631888	Leptospira genomosp. 4 serovar Hualin
	AY631897	Leptospira genomosp. 3 serovar Holland
	AY631879	Leptospira wolbachii serovar Codice
	AY631882	Leptospira genomosp 5 serovar Saopaulo
	MK791638	Leptospira macculloughii
	MK791639	Leptospira brenneri
	MK791640	Leptospira harrisiae
	MK791641	Leptospira levettii
